# Supplementary material for: Macular Hemorrhage Due to Age-Related Macular Degeneration or Retinal Arterial Macroaneurysm: Predictive Factors of Surgical Outcome
Source: J Clin Med. 2021 Dec 10;10(24):5787. doi: 10.3390/jcm10245787 (PMC8703651; doi:10.3390/jcm10245787)
Supplement: Supplementary file 1 [file jcm-10-05787-s001.zip]

Archive with 1 entries (1 files):
- jcm-1472049-Supplymentary.pdf
